# Supplementary material for: SNP-based mixed model association of growth- and yield-related traits in popcorn
Source: PLoS One. 2019 Jun 25;14(6):e0218552. doi: 10.1371/journal.pone.0218552 (PMC6592533; doi:10.1371/journal.pone.0218552)
Supplement: S3 Table — (XLS) [file pone.0218552.s003.xls]

## Sheet: genotypes
S3 Table: Detailed information of SNPs used in the study (SNP name, chromosome, physical position (bp) and polymorphic alleles.
SNP	Chromosome	Physical Position (pb)	Allele
snp14	1	2755387	T/G
snp15	1	2755393	A/G
snp16	1	3469307	C/A
snp22	1	3646517	G/C
snp23	1	3646523	T/C
snp24	1	3646553	C/T
snp32	1	4062718	T/C
snp33	1	4062780	A/C
snp36	1	4354298	G/T
snp38	1	4994378	G/C
snp40	1	4994408	A/T
snp43	1	4994443	T/C
snp44	1	4994459	A/G
snp61	1	5327346	G/A
snp62	1	5389792	C/T
snp63	1	5389824	T/A
snp64	1	5389827	T/C
snp65	1	5389850	C/T
snp67	1	5628710	T/G
snp79	1	5751843	G/A
snp80	1	6174806	A/C
snp81	1	6174860	G/A
snp82	1	6174865	C/T
snp83	1	6174866	C/A
snp84	1	6174894	G/T
snp87	1	6412636	G/A
snp97	1	6923450	G/A
snp98	1	6923456	G/C
snp99	1	6923459	C/G
snp100	1	7045902	T/C
snp101	1	7045912	A/C
snp102	1	7045931	A/G
snp103	1	7045939	C/T
snp104	1	7045942	G/C
snp119	1	7568713	C/A
snp123	1	8031460	C/G
snp127	1	8291777	A/G
snp128	1	8631700	G/C
snp129	1	8631717	G/T
snp130	1	8631727	C/T
snp131	1	8631730	T/C
snp137	1	8631803	A/C
snp138	1	8631807	T/A
snp139	1	8631812	A/G
snp140	1	8884339	C/G
snp142	1	8884385	C/T
snp146	1	8884404	C/A
snp147	1	8884412	T/G
snp148	1	8884423	C/T
snp149	1	8946275	G/A
snp150	1	8946291	C/T
snp151	1	8946307	C/T
snp152	1	8946311	T/C
snp153	1	8946314	C/T
snp154	1	8946380	T/C
snp155	1	8946383	G/A
snp156	1	9050661	T/C
snp157	1	9050679	G/C
snp158	1	9050692	G/C
snp159	1	9050697	A/T
snp160	1	9305745	C/T
snp161	1	9396240	T/A
snp162	1	9396246	C/A
snp163	1	9396302	C/T
snp164	1	9396313	G/T
snp165	1	9396331	C/T
snp166	1	10998601	C/T
snp167	1	11424426	C/G
snp169	1	11789097	C/T
snp171	1	11789155	A/G
snp172	1	11789163	T/A
snp173	1	11851301	G/A
snp174	1	11851311	C/G
snp175	1	11851315	A/G
snp178	1	11945087	C/G
snp179	1	12142221	G/A
snp180	1	12142236	T/G
snp181	1	12142264	G/A
snp182	1	12142298	G/C
snp183	1	12146623	C/A
snp184	1	12146624	G/A
snp185	1	12146647	G/C
snp186	1	12146738	C/T
snp187	1	12177548	A/C
snp188	1	12177557	C/A
snp189	1	12177586	G/T
snp190	1	12177590	G/A
snp192	1	12440880	T/C
snp193	1	12440899	G/A
snp198	1	12498324	C/A
snp202	1	12993282	T/C
snp203	1	12993293	T/A
snp204	1	12993298	G/A
snp205	1	12993311	A/C
snp206	1	13073305	T/C
snp207	1	13073307	T/C
snp210	1	13073316	C/T
snp213	1	13073331	G/A
snp214	1	13073332	G/A
snp225	1	13073376	C/T
snp227	1	13073378	A/G
snp228	1	13073380	A/G
snp229	1	13073381	G/A
snp233	1	13073388	G/C
snp235	1	13073397	A/T
snp237	1	13073403	C/T
snp239	1	13073409	T/A
snp241	1	13073412	C/T
snp243	1	13539705	G/A
snp244	1	13539749	C/G
snp247	1	13539775	G/A
snp259	1	14852711	G/A
snp269	1	15069479	C/A
snp271	1	15069513	G/A
snp273	1	15499411	A/C
snp274	1	15727826	G/T
snp275	1	15727843	A/G
snp277	1	15806865	C/A
snp278	1	15806943	A/G
snp279	1	16047939	C/G
snp287	1	16371938	C/T
snp288	1	16371944	G/T
snp289	1	16371957	A/T
snp290	1	16371958	C/G
snp291	1	16371965	A/C
snp292	1	16371966	A/T
snp293	1	16372003	A/T
snp294	1	16372004	C/T
snp298	1	16603761	A/G
snp301	1	16603840	G/A
snp302	1	16698530	C/T
snp303	1	16698539	G/A
snp305	1	16698555	T/C
snp306	1	16698560	G/A
snp307	1	16698564	G/A
snp308	1	16698592	G/C
snp309	1	16698610	C/G
snp310	1	16698611	A/G
snp322	1	16824725	G/A
snp323	1	16824748	C/A
snp328	1	16828307	A/G
snp329	1	16828308	A/G
snp330	1	16828310	A/G
snp331	1	16828328	C/G
snp334	1	17181596	G/C
snp335	1	17181602	T/C
snp336	1	17181639	A/G
snp337	1	17181707	A/C
snp338	1	17327046	C/T
snp339	1	17327070	G/C
snp341	1	17327085	C/T
snp342	1	17327093	C/A
snp344	1	17412138	A/C
snp345	1	17664505	G/A
snp346	1	17664506	T/G
snp347	1	17664526	G/A
snp348	1	17664534	G/T
snp354	1	18631530	T/C
snp358	1	18832483	G/A
snp365	1	18890796	G/T
snp366	1	18890808	G/C
snp369	1	19104134	A/C
snp372	1	19329708	A/T
snp373	1	19636048	A/T
snp377	1	19693791	C/T
snp383	1	21211949	G/A
snp384	1	21472143	G/C
snp385	1	21472148	T/A
snp386	1	21472227	T/A
snp387	1	21472233	C/G
snp388	1	21568633	T/A
snp391	1	22255097	A/G
snp392	1	22255116	G/A
snp393	1	22255123	C/A
snp394	1	22255125	G/A
snp396	1	22255154	G/A
snp397	1	22255170	T/C
snp400	1	22255189	C/T
snp401	1	22255198	A/G
snp402	1	22375833	G/T
snp403	1	22375846	G/T
snp405	1	22375854	G/T
snp407	1	22375859	T/G
snp408	1	22375892	T/C
snp409	1	22439913	A/G
snp410	1	22439919	G/A
snp411	1	22747830	A/G
snp412	1	23245450	G/T
snp413	1	23245498	A/G
snp415	1	23245519	A/G
snp418	1	23618244	C/G
snp419	1	23618266	A/G
snp420	1	23618270	C/G
snp422	1	23618291	G/A
snp423	1	23618315	G/A
snp426	1	24208278	G/T
snp432	1	24932000	A/G
snp433	1	24932025	T/G
snp434	1	24932060	T/C
snp435	1	24932061	T/A
snp436	1	24932084	A/G
snp437	1	25101840	G/A
snp439	1	25101918	G/T
snp440	1	25390229	G/A
snp441	1	25390257	C/A
snp442	1	25390264	G/A
snp444	1	25390271	G/A
snp445	1	25390272	C/T
snp446	1	25390274	G/T
snp448	1	25390294	C/T
snp449	1	25390295	G/A
snp452	1	25390331	C/T
snp454	1	25390336	C/T
snp455	1	25399986	G/A
snp456	1	25400002	G/A
snp458	1	25400022	A/G
snp459	1	25400026	C/T
snp463	1	25449729	G/T
snp464	1	25449732	C/T
snp466	1	25449738	G/A
snp468	1	25449796	G/C
snp469	1	25449809	G/A
snp473	1	25625820	G/T
snp478	1	26037642	T/C
snp479	1	26326731	G/T
snp480	1	26326745	C/T
snp482	1	26326819	A/G
snp483	1	26336536	C/T
snp484	1	26336546	T/C
snp485	1	26336569	T/C
snp486	1	26336600	G/T
snp487	1	26336625	G/A
snp488	1	26336634	T/C
snp489	1	26336650	T/C
snp490	1	27083938	T/C
snp491	1	27083995	T/G
snp492	1	27084013	A/G
snp493	1	27084015	G/A
snp494	1	27183702	G/A
snp496	1	27804032	A/G
snp497	1	27804092	T/C
snp498	1	27804130	C/T
snp499	1	28421690	A/G
snp500	1	28421709	T/C
snp501	1	28527565	T/G
snp502	1	28527566	T/A
snp503	1	28527578	A/C
snp504	1	28527579	G/A
snp509	1	30030924	A/G
snp521	1	31207925	C/A
snp522	1	31207932	T/C
snp524	1	31207954	T/C
snp528	1	31243085	C/T
snp531	1	32053655	G/C
snp542	1	33215855	G/T
snp546	1	33416007	A/C
snp547	1	33416010	G/A
snp548	1	33416013	G/A
snp549	1	33416023	A/G
snp551	1	33416053	A/G
snp554	1	33458240	A/G
snp555	1	33458259	T/C
snp556	1	33458280	G/A
snp558	1	33458304	G/A
snp560	1	33824093	T/C
snp563	1	35055134	G/A
snp566	1	35455595	C/T
snp568	1	35770696	C/T
snp573	1	35888431	G/A
snp574	1	36222169	G/C
snp575	1	36222170	T/C
snp576	1	36222174	C/A
snp578	1	36222208	G/A
snp580	1	36222240	G/A
snp581	1	36222258	G/A
snp582	1	36222263	T/C
snp583	1	36918026	G/A
snp584	1	36918049	C/T
snp585	1	36918057	G/C
snp586	1	36918086	C/A
snp592	1	37111895	T/G
snp593	1	37111898	G/T
snp594	1	37111899	C/A
snp596	1	37111907	A/T
snp600	1	38250721	C/T
snp601	1	38250730	G/A
snp602	1	38250734	C/A
snp604	1	38446533	G/T
snp607	1	38636027	T/G
snp610	1	38636106	C/T
snp611	1	38733179	A/C
snp612	1	38733183	T/C
snp613	1	38733184	A/G
snp614	1	38733211	G/A
snp615	1	38733212	G/A
snp618	1	38733248	A/G
snp619	1	38870929	A/G
snp620	1	38870931	A/C
snp621	1	38870934	C/T
snp622	1	39038187	C/G
snp623	1	39038209	C/A
snp624	1	39038217	A/G
snp625	1	39038229	T/C
snp626	1	39038251	A/G
snp627	1	39038255	G/T
snp628	1	39038256	A/G
snp629	1	39112814	C/T
snp630	1	39112819	C/T
snp631	1	39112852	A/G
snp632	1	39112895	T/C
snp633	1	39736684	A/G
snp640	1	39758512	T/C
snp641	1	39758513	A/G
snp647	1	41106592	A/G
snp648	1	41106596	G/A
snp650	1	41106604	G/A
snp651	1	42166597	G/A
snp653	1	43059521	A/C
snp654	1	43059526	C/A
snp655	1	43110854	G/A
snp656	1	43110857	C/T
snp657	1	43344271	T/C
snp658	1	43344272	C/T
snp659	1	43344273	G/A
snp660	1	43344283	G/A
snp661	1	43344304	A/G
snp662	1	43344310	C/T
snp663	1	43344351	A/G
snp664	1	43344357	C/T
snp665	1	43344371	C/T
snp666	1	43344374	G/C
snp667	1	43344379	C/T
snp674	1	44327495	A/C
snp676	1	44327556	T/C
snp677	1	44327572	G/C
snp679	1	44346011	C/T
snp681	1	44346035	C/G
snp682	1	44346036	T/C
snp684	1	44372540	A/T
snp685	1	44540593	A/C
snp687	1	45118021	C/T
snp690	1	45507588	G/A
snp692	1	45923135	T/C
snp695	1	45923154	A/G
snp697	1	45923175	G/T
snp698	1	45923187	G/A
snp699	1	45923196	G/A
snp701	1	45923204	T/C
snp704	1	45923222	A/C
snp705	1	45923234	A/G
snp707	1	45928473	T/C
snp708	1	45928475	T/C
snp709	1	45928476	G/C
snp710	1	45928486	G/A
snp711	1	45928489	G/C
snp712	1	45928492	T/A
snp713	1	45928496	T/A
snp714	1	45928515	G/C
snp715	1	45928523	T/C
snp720	1	45928576	C/T
snp721	1	45928587	A/G
snp722	1	45946329	C/A
snp724	1	45946348	C/T
snp726	1	46064084	C/T
snp727	1	46064096	T/C
snp728	1	46456805	C/T
snp729	1	46456817	A/G
snp730	1	46456907	G/T
snp731	1	46737151	A/G
snp732	1	46737153	A/C
snp734	1	46737239	T/C
snp737	1	47505524	G/C
snp738	1	47505545	A/G
snp739	1	47505572	C/A
snp741	1	47505599	G/T
snp742	1	47505626	G/A
snp743	1	47901021	C/A
snp746	1	47995181	A/C
snp747	1	47995194	C/T
snp750	1	47995277	C/T
snp751	1	47995288	T/C
snp752	1	47995290	G/C
snp762	1	48763511	A/G
snp765	1	48763519	A/C
snp767	1	48763546	C/T
snp768	1	48763557	T/C
snp771	1	48956615	G/A
snp772	1	48956628	T/C
snp776	1	50088811	T/G
snp777	1	50088829	A/G
snp780	1	50439182	A/T
snp781	1	50439183	C/T
snp782	1	50439190	G/A
snp783	1	50439205	C/G
snp784	1	50439206	G/A
snp786	1	50439244	G/A
snp787	1	50680872	A/G
snp789	1	51017284	A/G
snp791	1	51017321	T/C
snp799	1	52076942	C/T
snp801	1	52076981	G/T
snp807	1	52197278	C/T
snp808	1	52197279	T/C
snp809	1	52197282	A/G
snp811	1	52197293	C/T
snp838	1	52540548	G/A
snp839	1	52540563	G/T
snp841	1	52540612	C/G
snp842	1	52540645	A/G
snp843	1	52540646	A/G
snp844	1	52540657	A/G
snp847	1	52810229	G/A
snp852	1	53421994	C/A
snp854	1	53621754	C/A
snp856	1	53621825	G/A
snp857	1	53621832	T/C
snp858	1	53999171	T/C
snp859	1	53999223	A/G
snp861	1	53999242	T/C
snp863	1	54534201	T/C
snp864	1	54534258	G/C
snp865	1	54603018	G/A
snp867	1	54850631	G/A
snp868	1	54926427	A/C
snp870	1	54926441	A/G
snp873	1	55163895	A/G
snp874	1	55163897	A/G
snp875	1	55163915	T/G
snp876	1	55163925	G/A
snp877	1	55163926	C/T
snp879	1	55163934	A/G
snp880	1	55163937	C/T
snp881	1	55163964	G/A
snp882	1	55163991	T/C
snp883	1	55291454	G/A
snp884	1	55291460	C/G
snp885	1	55291462	G/A
snp886	1	55291473	G/A
snp887	1	55291512	G/T
snp888	1	55291523	A/G
snp889	1	55291530	T/C
snp890	1	55291541	T/C
snp892	1	56020943	G/C
snp900	1	56893588	G/A
snp901	1	56893602	A/G
snp903	1	56974423	G/A
snp904	1	56974444	A/G
snp907	1	56974469	T/C
snp919	1	57288503	C/G
snp920	1	57839910	G/A
snp921	1	57839933	C/A
snp923	1	57839958	A/G
snp924	1	58295345	C/G
snp925	1	58295379	C/G
snp926	1	58646305	T/C
snp927	1	58646308	A/G
snp928	1	58646316	T/C
snp929	1	58646325	C/T
snp930	1	58646328	A/G
snp931	1	58646339	G/A
snp932	1	58646349	G/C
snp933	1	58646352	G/A
snp934	1	58646369	A/G
snp935	1	58646390	C/T
snp936	1	58646411	A/G
snp938	1	58646415	C/T
snp940	1	59674300	A/G
snp941	1	59674305	A/G
snp942	1	59674334	A/T
snp946	1	59674382	T/A
snp947	1	59674402	T/G
snp948	1	60147231	T/C
snp949	1	60147237	T/A
snp950	1	60147239	A/G
snp951	1	60147261	T/A
snp953	1	60147272	T/C
snp954	1	60147273	G/A
snp955	1	60147291	T/C
snp956	1	60147306	T/A
snp957	1	60165156	T/C
snp958	1	60165174	A/G
snp963	1	60835471	T/C
snp964	1	60835497	C/T
snp967	1	62501149	C/A
snp968	1	62501234	T/C
snp969	1	62501239	C/G
snp970	1	64150037	G/C
snp981	1	64604051	C/T
snp982	1	64604068	T/C
snp983	1	64604077	T/A
snp984	1	64604082	T/C
snp985	1	64604095	G/A
snp986	1	64649665	C/T
snp987	1	64649703	C/T
snp988	1	64649720	C/A
snp989	1	64649738	A/T
snp990	1	64649764	C/T
snp992	1	64649780	C/T
snp993	1	65620652	C/T
snp994	1	65620655	G/T
snp995	1	65620740	G/C
snp996	1	66500701	A/G
snp997	1	66500715	T/C
snp999	1	66514717	C/T
snp1007	1	67130482	T/C
snp1009	1	67130547	C/G
snp1010	1	67140749	A/G
snp1012	1	67180507	G/C
snp1013	1	67180551	C/G
snp1014	1	67180600	G/A
snp1015	1	67180601	T/C
snp1022	1	68114335	G/A
snp1024	1	68134322	A/G
snp1025	1	68134329	C/T
snp1026	1	68134330	A/G
snp1028	1	68134340	A/T
snp1032	1	68929433	C/A
snp1034	1	69025027	G/A
snp1042	1	69887942	C/G
snp1045	1	71214734	G/A
snp1059	1	74274641	T/C
snp1060	1	75202736	T/C
snp1061	1	75202749	G/C
snp1063	1	76154882	G/T
snp1064	1	76154896	T/C
snp1065	1	76154916	C/T
snp1066	1	76154926	A/G
snp1073	1	76615117	A/C
snp1082	1	76615203	A/G
snp1083	1	76615206	G/A
snp1094	1	77488517	G/A
snp1098	1	78647457	A/G
snp1099	1	78647491	C/G
snp1100	1	78988645	C/T
snp1102	1	78988711	T/C
snp1104	1	79005929	G/A
snp1108	1	79131986	A/T
snp1109	1	79132008	A/T
snp1112	1	80320910	T/C
snp1113	1	80320920	G/A
snp1114	1	80320932	C/T
snp1115	1	80320938	C/G
snp1116	1	80320939	C/T
snp1117	1	80320945	A/G
snp1118	1	80320949	T/A
snp1119	1	80320950	T/C
snp1120	1	80320962	A/T
snp1122	1	80320978	T/C
snp1123	1	80622352	G/A
snp1124	1	80622380	A/G
snp1125	1	80622385	T/C
snp1126	1	80622386	G/A
snp1127	1	80622428	G/C
snp1128	1	80622439	A/T
snp1131	1	80963867	T/A
snp1132	1	80963899	A/G
snp1138	1	80963948	T/A
snp1139	1	80963952	A/G
snp1144	1	81425755	A/G
snp1146	1	81425800	C/T
snp1147	1	81425832	A/G
snp1148	1	81425836	T/G
snp1158	1	81639507	G/T
snp1164	1	82577010	T/C
snp1165	1	82913532	T/A
snp1169	1	82913604	C/G
snp1174	1	83433440	G/T
snp1176	1	83433458	T/C
snp1177	1	83433470	C/T
snp1178	1	83433478	C/G
snp1179	1	83433493	G/C
snp1180	1	84061212	A/T
snp1181	1	84061256	A/C
snp1182	1	84061264	G/A
snp1183	1	84061266	T/C
snp1184	1	84061277	T/A
snp1185	1	84061279	A/G
snp1186	1	84061290	G/A
snp1188	1	84538623	C/T
snp1198	1	84764062	G/T
snp1200	1	84814500	T/A
snp1201	1	84814510	G/C
snp1204	1	85028834	C/G
snp1205	1	85028852	C/T
snp1207	1	85028882	C/G
snp1210	1	85028912	C/T
snp1211	1	85028915	C/G
snp1212	1	85058833	C/A
snp1214	1	85058902	T/C
snp1215	1	85546625	A/C
snp1216	1	85546654	C/T
snp1219	1	85989513	T/C
snp1223	1	86497433	C/T
snp1224	1	86497434	A/T
snp1225	1	86497443	C/T
snp1229	1	86842745	G/A
snp1230	1	86842772	G/C
snp1231	1	86842781	A/G
snp1232	1	86842802	C/T
snp1233	1	86842838	G/T
snp1234	1	86842847	C/T
snp1235	1	86945075	A/C
snp1237	1	86945086	C/A
snp1240	1	86945134	G/C
snp1241	1	86945138	C/T
snp1242	1	86945160	C/G
snp1247	1	88532314	C/G
snp1248	1	88532344	C/A
snp1250	1	88532376	A/G
snp1251	1	88532387	G/C
snp1252	1	89246290	A/C
snp1262	1	90789962	T/C
snp1263	1	90954800	C/T
snp1264	1	90954866	C/T
snp1265	1	90954871	T/C
snp1269	1	91460688	G/A
snp1270	1	91460703	C/T
snp1271	1	91460709	C/T
snp1272	1	91768772	C/G
snp1273	1	91768773	C/A
snp1274	1	91768775	C/A
snp1275	1	91768805	C/T
snp1276	1	91768808	T/C
snp1277	1	91768819	C/A
snp1278	1	91768826	C/T
snp1279	1	91768827	A/G
snp1280	1	91768836	T/G
snp1281	1	91768837	T/C
snp1282	1	92343679	C/G
snp1284	1	92343724	C/G
snp1286	1	92511988	G/C
snp1295	1	94489014	A/C
snp1298	1	96239937	T/A
snp1299	1	96690663	T/C
snp1300	1	96690672	T/C
snp1301	1	96690680	A/G
snp1302	1	97667128	T/C
snp1303	1	97667143	A/T
snp1304	1	97667154	A/C
snp1305	1	97667171	G/C
snp1306	1	97667187	A/G
snp1307	1	97667192	T/C
snp1308	1	97667194	C/T
snp1309	1	97667214	A/G
snp1310	1	99130358	A/G
snp1312	1	99130387	G/C
snp1314	1	99697712	G/A
snp1315	1	99697736	A/G
snp1316	1	102436496	G/T
snp1318	1	102436556	G/C
snp1319	1	102436572	G/A
snp1323	1	105153928	A/T
snp1324	1	105153930	C/T
snp1330	1	105463763	G/A
snp1333	1	105463774	C/G
snp1336	1	105463794	T/C
snp1337	1	105463795	G/A
snp1338	1	105463806	G/A
snp1340	1	106160799	T/C
snp1343	1	106496703	A/G
snp1344	1	106496728	C/G
snp1345	1	106496761	A/G
snp1350	1	107850948	A/C
snp1351	1	107850959	T/C
snp1352	1	107850964	A/T
snp1355	1	107851010	A/G
snp1356	1	107851011	C/T
snp1360	1	108657993	T/G
snp1361	1	108658002	G/A
snp1372	1	109636052	T/G
snp1375	1	111281036	A/T
snp1376	1	111281121	G/A
snp1377	1	111568713	C/A
snp1378	1	112337023	T/G
snp1379	1	112337029	A/T
snp1381	1	112337064	G/A
snp1382	1	112337094	G/C
snp1383	1	112337122	G/C
snp1384	1	112337137	G/A
snp1402	1	120144703	G/A
snp1403	1	120144715	C/T
snp1404	1	120144723	G/T
snp1405	1	120144724	G/A
snp1406	1	120144731	A/G
snp1407	1	120144734	G/A
snp1408	1	120144778	G/A
snp1410	1	120247997	T/G
snp1413	1	121510052	C/G
snp1414	1	121510095	T/C
snp1415	1	121658706	C/T
snp1418	1	123977156	C/A
snp1430	1	138907021	A/G
snp1431	1	141079788	A/G
snp1432	1	141079789	A/G
snp1433	1	141079798	G/C
snp1434	1	141079806	T/C
snp1435	1	141079838	T/A
snp1436	1	141079844	A/G
snp1437	1	141079863	G/A
snp1438	1	141079876	G/T
snp1439	1	141079886	G/T
snp1440	1	143879327	T/A
snp1441	1	144961125	C/T
snp1442	1	144961153	G/A
snp1443	1	144961197	T/C
snp1449	1	146249745	C/G
snp1450	1	146249777	A/G
snp1451	1	146249787	A/T
snp1452	1	146249793	T/C
snp1456	1	147351688	G/T
snp1458	1	147351751	A/G
snp1459	1	148455999	G/A
snp1460	1	148456002	C/T
snp1462	1	148513977	T/C
snp1464	1	148514014	C/G
snp1469	1	150674827	A/C
snp1472	1	155626565	A/T
snp1473	1	155626569	C/A
snp1474	1	155626570	G/A
snp1475	1	155626630	T/C
snp1479	1	157250775	G/A
snp1481	1	157250779	A/G
snp1482	1	157250780	C/T
snp1483	1	157250794	C/T
snp1484	1	158184867	C/G
snp1486	1	158184900	C/T
snp1488	1	158184964	A/G
snp1489	1	158474847	T/C
snp1490	1	158474854	G/A
snp1491	1	158474862	T/A
snp1492	1	158474867	G/A
snp1493	1	158474875	G/A
snp1494	1	158474877	G/A
snp1495	1	158474883	A/G
snp1496	1	158483594	T/C
snp1499	1	161459593	G/A
snp1500	1	161459634	G/A
snp1525	1	162416060	G/A
snp1526	1	162416076	C/G
snp1529	1	164509026	A/G
snp1530	1	164509038	G/A
snp1531	1	164509067	C/A
snp1532	1	164509072	G/C
snp1534	1	164509118	G/C
snp1537	1	164556853	C/T
snp1538	1	164556859	G/T
snp1541	1	164556931	G/T
snp1543	1	164640620	G/A
snp1544	1	164640636	C/T
snp1545	1	164640637	G/A
snp1546	1	165071309	C/T
snp1547	1	165074161	C/T
snp1554	1	165616108	T/A
snp1555	1	165616109	A/G
snp1556	1	165616111	T/G
snp1557	1	165616114	T/A
snp1558	1	165616143	G/T
snp1559	1	165616163	C/A
snp1561	1	165616185	C/T
snp1563	1	166333741	A/G
snp1564	1	166333744	A/G
snp1565	1	166333764	G/A
snp1567	1	166333793	A/G
snp1568	1	166333794	C/T
snp1569	1	166333801	C/G
snp1571	1	167521744	T/C
snp1572	1	167521800	G/A
snp1573	1	167521836	A/C
snp1574	1	167521842	A/C
snp1575	1	168575931	G/A
snp1577	1	168576031	C/T
snp1579	1	169984811	G/T
snp1580	1	169984826	C/T
snp1581	1	170276390	T/C
snp1582	1	170276396	T/C
snp1584	1	171763046	C/T
snp1585	1	171763048	A/G
snp1586	1	171763067	C/T
snp1588	1	171763083	A/G
snp1589	1	171763086	C/A
snp1590	1	171763120	C/T
snp1591	1	171763121	G/A
snp1594	1	171763151	A/G
snp1598	1	172898324	G/T
snp1599	1	172898340	C/T
snp1600	1	172898355	G/T
snp1601	1	173680639	T/A
snp1606	1	174004884	A/G
snp1607	1	174004910	G/C
snp1608	1	174007693	T/C
snp1610	1	174007751	T/C
snp1612	1	174281042	A/C
snp1613	1	174281051	T/A
snp1614	1	174281060	T/G
snp1615	1	174281064	A/G
snp1616	1	174527307	C/G
snp1620	1	174527395	T/C
snp1621	1	174850713	A/G
snp1623	1	175295699	G/A
snp1624	1	175295730	T/C
snp1626	1	175566144	C/T
snp1627	1	175566156	G/T
snp1628	1	175566171	C/T
snp1629	1	175566187	C/T
snp1630	1	175566211	C/A
snp1631	1	175893984	G/T
snp1632	1	175893996	A/G
snp1633	1	175894020	C/T
snp1634	1	175894021	G/A
snp1635	1	177505340	G/T
snp1636	1	177505360	C/T
snp1641	1	177505379	G/A
snp1645	1	177766993	T/C
snp1646	1	177767007	C/A
snp1647	1	177767055	G/T
snp1651	1	179370627	C/G
snp1652	1	179370655	G/A
snp1653	1	179370662	T/G
snp1654	1	179370692	C/G
snp1655	1	179370715	A/G
snp1656	1	179643079	T/A
snp1659	1	179643171	G/A
snp1661	1	179643186	A/G
snp1662	1	179723093	G/A
snp1663	1	179723185	T/A
snp1664	1	179989222	C/G
snp1667	1	180016639	G/A
snp1668	1	182423973	G/A
snp1669	1	182424038	C/T
snp1670	1	182900050	G/A
snp1671	1	182910880	G/A
snp1672	1	182910881	G/A
snp1673	1	182910925	G/A
snp1674	1	182910962	G/A
snp1679	1	183780456	C/T
snp1680	1	183780463	G/C
snp1681	1	183780522	A/G
snp1682	1	183782861	G/A
snp1683	1	183782945	C/T
snp1696	1	187094116	T/C
snp1697	1	187094152	G/C
snp1698	1	187342575	T/C
snp1699	1	187380994	G/T
snp1700	1	187381028	C/A
snp1701	1	187381049	G/A
snp1702	1	187381090	C/T
snp1704	1	187975481	C/T
snp1717	1	189089932	A/G
snp1724	1	189089997	A/T
snp1725	1	189090028	G/A
snp1726	1	189146218	C/T
snp1728	1	189146267	G/A
snp1745	1	191201074	C/T
snp1746	1	191201085	A/T
snp1747	1	191201086	G/C
snp1748	1	191201089	C/G
snp1749	1	191201091	G/A
snp1751	1	191201140	G/C
snp1752	1	191201160	G/A
snp1753	1	191201169	A/G
snp1754	1	191201174	C/T
snp1756	1	191371402	C/G
snp1757	1	191371441	T/C
snp1758	1	191580323	G/A
snp1759	1	191580324	G/T
snp1760	1	191580347	C/G
snp1761	1	191580366	T/C
snp1762	1	191861078	A/G
snp1763	1	191861082	G/C
snp1764	1	191861100	T/C
snp1767	1	191861133	A/T
snp1768	1	191861134	G/C
snp1770	1	191861175	G/A
snp1771	1	191990425	C/A
snp1772	1	191990456	C/T
snp1773	1	191990492	G/A
snp1774	1	191990495	T/C
snp1775	1	191990501	A/G
snp1777	1	192102002	G/C
snp1778	1	192275902	G/A
snp1779	1	192275947	A/G
snp1780	1	192275966	C/T
snp1782	1	192492067	C/T
snp1787	1	193520657	T/C
snp1788	1	193520663	T/A
snp1792	1	193520708	C/A
snp1793	1	193520711	T/C
snp1794	1	194493412	T/C
snp1795	1	194493509	G/A
snp1798	1	194663220	A/C
snp1813	1	194731720	A/G
snp1814	1	194731727	T/A
snp1820	1	195042722	G/A
snp1821	1	195042766	G/C
snp1822	1	195042801	G/T
snp1823	1	195188096	T/C
snp1824	1	195188138	C/T
snp1826	1	195188152	C/T
snp1828	1	195415950	T/C
snp1829	1	195415967	G/C
snp1830	1	195415981	C/T
snp1831	1	196441571	G/A
snp1832	1	196441586	A/G
snp1833	1	196441627	T/G
snp1835	1	196771323	A/G
snp1836	1	196771340	G/T
snp1837	1	196771390	A/G
snp1838	1	196771403	A/G
snp1839	1	196771408	G/C
snp1840	1	197058994	C/T
snp1841	1	197059006	A/G
snp1842	1	197059042	C/T
snp1844	1	197262719	C/T
snp1846	1	197262778	G/C
snp1849	1	197387729	T/C
snp1850	1	197387787	G/C
snp1852	1	197848096	T/C
snp1853	1	197848133	T/C
snp1856	1	198650816	T/C
snp1858	1	199300470	G/A
snp1859	1	199300474	G/A
snp1860	1	199300526	A/G
snp1868	1	199740947	G/T
snp1869	1	199740952	G/A
snp1871	1	199740974	T/G
snp1875	1	199836610	A/G
snp1876	1	199836627	A/G
snp1877	1	199836639	C/A
snp1881	1	200001764	C/G
snp1882	1	200001774	G/A
snp1883	1	200001777	G/A
snp1886	1	200001793	C/G
snp1887	1	200001798	C/T
snp1888	1	200001808	C/T
snp1889	1	200001820	A/G
snp1890	1	200001823	C/T
snp1891	1	200001828	G/T
snp1895	1	200408528	G/A
snp1896	1	200408570	C/T
snp1897	1	200479302	A/G
snp1899	1	200479419	A/G
snp1900	1	200481666	G/T
snp1901	1	200481681	A/G
snp1902	1	200481734	G/A
snp1903	1	200481763	G/T
snp1904	1	200623093	C/T
snp1905	1	200623162	C/T
snp1906	1	200636853	G/T
snp1908	1	200636908	G/A
snp1909	1	200636955	C/A
snp1920	1	201642372	G/A
snp1921	1	201642401	G/T
snp1923	1	201995682	C/A
snp1924	1	201995686	T/C
snp1926	1	201995719	G/A
snp1928	1	201995725	A/G
snp1931	1	201995743	G/A
snp1932	1	201995754	A/G
snp1933	1	202549254	T/C
snp1934	1	202549273	C/A
snp1938	1	202549290	A/T
snp1940	1	202920340	G/T
snp1941	1	202920366	A/C
snp1944	1	203335753	G/A
snp1945	1	203335765	A/C
snp1955	1	204438168	T/G
snp1959	1	205511693	G/A
snp1961	1	205511775	C/T
snp1962	1	205532957	A/T
snp1963	1	205532967	T/C
snp1972	1	206385119	C/T
snp1973	1	206385163	A/G
snp1974	1	206385177	A/T
snp1975	1	206385181	T/G
snp1982	1	206463478	C/G
snp1983	1	206463479	A/T
snp1984	1	206463492	G/T
snp1985	1	207168897	G/A
snp1986	1	207320744	A/T
snp1993	1	207868753	A/G
snp1994	1	207868761	G/A
snp1995	1	207868768	T/C
snp1996	1	207868770	T/C
snp1999	1	207868789	C/T
snp2000	1	207868802	C/T
snp2001	1	207868804	A/G
snp2002	1	207868818	T/C
snp2003	1	207868819	G/A
snp2008	1	208733347	C/G
snp2009	1	208733370	A/G
snp2010	1	208733397	C/G
snp2011	1	208733412	G/C
snp2016	1	209119676	C/G
snp2017	1	209119685	G/A
snp2021	1	209127147	C/G
snp2022	1	209127167	C/G
snp2023	1	209127170	G/A
snp2024	1	209127171	T/C
snp2025	1	209127178	C/T
snp2027	1	209306736	C/T
snp2028	1	209306771	C/G
snp2032	1	209356101	T/C
snp2033	1	209356102	C/T
snp2034	1	209356116	A/G
snp2035	1	209356117	G/A
snp2036	1	209356137	C/A
snp2037	1	209356141	C/T
snp2040	1	209356158	A/G
snp2042	1	209356163	C/A
snp2047	1	209356192	C/T
snp2048	1	209356195	A/C
snp2050	1	209356209	C/T
snp2051	1	210100102	G/A
snp2052	1	210100153	A/G
snp2053	1	210125499	T/G
snp2054	1	210125504	G/A
snp2055	1	210125512	T/C
snp2056	1	210125563	C/T
snp2067	1	211267704	A/C
snp2068	1	211267714	C/T
snp2070	1	211267731	G/C
snp2071	1	211267733	G/A
snp2072	1	211267749	T/C
snp2073	1	211267750	G/A
snp2074	1	211396535	G/A
snp2075	1	211396561	T/C
snp2076	1	211396563	A/G
snp2077	1	211396568	A/G
snp2080	1	211396603	C/A
snp2083	1	211670775	G/A
snp2084	1	211670852	C/T
snp2085	1	212055099	T/C
snp2086	1	212345347	G/C
snp2087	1	212345350	G/A
snp2088	1	212345360	A/G
snp2089	1	212345361	G/T
snp2090	1	212345374	G/A
snp2091	1	212345422	G/A
snp2092	1	212345424	A/G
snp2112	1	213918481	T/A
snp2116	1	214892438	A/G
snp2117	1	214892440	A/G
snp2118	1	214892447	C/T
snp2120	1	214993589	G/C
snp2121	1	214993621	A/T
snp2122	1	214993637	T/C
snp2123	1	215908937	T/C
snp2124	1	216582081	A/G
snp2128	1	216676912	A/G
snp2129	1	216676923	G/A
snp2130	1	216676942	A/G
snp2131	1	216676987	A/G
snp2135	1	217042677	G/A
snp2137	1	217042736	T/G
snp2138	1	217042748	T/G
snp2146	1	217877293	A/G
snp2147	1	217877315	G/A
snp2148	1	217877319	C/T
snp2149	1	217877325	A/C
snp2150	1	217877355	T/C
snp2151	1	217877372	G/A
snp2154	1	217877396	G/A
snp2155	1	217877399	T/C
snp2156	1	218564899	G/T
snp2157	1	218564914	G/A
snp2158	1	218564917	G/A
snp2159	1	218564948	C/A
snp2160	1	218564949	C/A
snp2172	1	219063814	A/G
snp2173	1	219063817	T/G
snp2174	1	220338762	G/A
snp2176	1	220365334	G/A
snp2177	1	220365370	C/T
snp2178	1	220365408	T/C
snp2179	1	220365409	G/A
snp2180	1	220520306	A/C
snp2181	1	220520345	G/T
snp2182	1	220520380	T/C
snp2183	1	220520409	T/C
snp2184	1	220598737	A/G
snp2185	1	220598789	A/T
snp2186	1	220785740	G/A
snp2187	1	220785760	A/G
snp2188	1	220785827	G/T
snp2189	1	220785857	C/T
snp2190	1	221279644	C/T
snp2192	1	221486758	T/C
snp2209	1	223759189	T/C
snp2210	1	223759233	G/C
snp2211	1	223759271	T/C
snp2214	1	224038767	C/T
snp2215	1	224038771	A/G
snp2217	1	224698873	C/T
snp2218	1	224698892	C/T
snp2219	1	224811726	T/G
snp2221	1	224811810	A/G
snp2223	1	226136393	C/G
snp2224	1	226136399	A/G
snp2225	1	226171758	C/G
snp2227	1	226171760	C/G
snp2228	1	226171773	G/A
snp2230	1	226171830	T/A
snp2245	1	228011782	G/A
snp2246	1	228011792	A/G
snp2247	1	228011796	G/A
snp2248	1	228416361	C/A
snp2249	1	228562688	G/A
snp2250	1	229608653	A/G
snp2252	1	230188513	G/T
snp2253	1	230188570	C/T
snp2254	1	230188574	G/T
snp2255	1	230188587	C/T
snp2256	1	230188599	G/A
snp2268	1	231888313	C/T
snp2270	1	231888327	A/G
snp2273	1	232049888	T/C
snp2275	1	232049927	T/C
snp2276	1	232049954	T/C
snp2277	1	232049963	A/G
snp2278	1	232049966	G/A
snp2279	1	232049975	C/A
snp2286	1	233815811	C/T
snp2288	1	233830498	G/A
snp2289	1	233830506	A/C
snp2290	1	233830514	G/C
snp2291	1	233830534	C/T
snp2293	1	234122839	G/C
snp2294	1	234122852	C/T
snp2295	1	234122853	T/G
snp2296	1	234122855	A/T
snp2298	1	234122880	G/A
snp2299	1	234122893	G/A
snp2300	1	234122929	C/T
snp2301	1	234780467	T/G
snp2302	1	234787174	C/A
snp2303	1	234787209	C/T
snp2304	1	235646611	C/T
snp2305	1	235646615	G/A
snp2306	1	235646625	C/G
snp2307	1	235646696	A/G
snp2308	1	236232084	C/T
snp2309	1	236232147	C/T
snp2310	1	236232177	C/G
snp2311	1	236844820	A/G
snp2312	1	236907816	G/A
snp2313	1	236907827	C/A
snp2317	1	238813192	G/A
snp2320	1	238817786	A/G
snp2326	1	239440080	T/C
snp2327	1	239508733	A/G
snp2328	1	239508824	G/A
snp2331	1	239829862	G/C
snp2333	1	239829875	C/G
snp2334	1	239829883	A/G
snp2336	1	239829908	C/T
snp2337	1	240039874	A/G
snp2338	1	240039937	G/C
snp2339	1	240039956	G/T
snp2341	1	241358633	G/C
snp2342	1	241358634	A/G
snp2343	1	241358644	G/A
snp2344	1	241358665	C/T
snp2345	1	241358675	T/G
snp2355	1	243991556	C/T
snp2358	1	244080290	C/T
snp2361	1	244471803	A/G
snp2363	1	244560875	G/A
snp2364	1	244560881	A/T
snp2365	1	245164629	A/T
snp2366	1	245164631	A/C
snp2367	1	245164635	T/G
snp2368	1	245164642	T/G
snp2369	1	245280881	C/T
snp2371	1	245694220	C/T
snp2372	1	245694229	A/G
snp2373	1	245694259	G/C
snp2374	1	245694264	G/A
snp2378	1	246465253	T/C
snp2379	1	246465255	A/G
snp2380	1	246465264	T/G
snp2383	1	246465336	C/T
snp2386	1	246489667	G/T
snp2387	1	246710388	G/C
snp2388	1	246710450	T/C
snp2389	1	246816730	C/T
snp2390	1	247421309	G/A
snp2391	1	247421371	C/G
snp2392	1	247421376	A/C
snp2393	1	247421381	T/A
snp2394	1	248150756	C/G
snp2395	1	248150765	A/C
snp2396	1	248150846	G/A
snp2397	1	248150852	T/C
snp2398	1	248515726	A/C
snp2399	1	248515757	T/C
snp2400	1	248515804	T/G
snp2402	1	248515824	T/C
snp2403	1	248595272	A/C
snp2404	1	248613276	C/T
snp2405	1	248613303	G/A
snp2406	1	248613318	C/T
snp2407	1	248613325	T/A
snp2408	1	248613326	G/T
snp2409	1	248613358	T/C
snp2410	1	248735136	C/A
snp2411	1	248735138	A/G
snp2412	1	248735192	C/T
snp2413	1	248735195	G/A
snp2414	1	248850871	A/G
snp2415	1	248850901	T/C
snp2416	1	248850922	C/A
snp2417	1	248850925	G/A
snp2422	1	249504431	C/A
snp2423	1	249504434	T/A
snp2424	1	249504461	C/T
snp2425	1	250558476	C/A
snp2428	1	250892818	A/G
snp2429	1	250892819	A/G
snp2431	1	250892826	G/A
snp2433	1	251041463	G/T
snp2434	1	251041468	C/T
snp2437	1	251041531	A/G
snp2443	1	251442499	C/T
snp2444	1	251442514	G/T
snp2445	1	251442564	A/G
snp2446	1	251730377	A/G
snp2447	1	251730425	T/C
snp2448	1	251730431	T/C
snp2449	1	251730434	C/T
snp2450	1	251730441	C/T
snp2452	1	251730470	T/C
snp2459	1	252353919	A/T
snp2460	1	252353969	T/A
snp2461	1	252353977	A/G
snp2462	1	252354001	T/A
snp2463	1	252354015	G/A
snp2464	1	253109422	C/G
snp2466	1	253109498	C/G
snp2467	1	253109500	A/G
snp2472	1	253134787	G/C
snp2473	1	253134790	C/G
snp2477	1	253773469	G/A
snp2478	1	253773490	C/T
snp2481	1	253773520	G/A
snp2484	1	253773580	T/C
snp2490	1	254560026	G/A
snp2492	1	254560059	A/G
snp2493	1	254560081	A/G
snp2494	1	254560091	G/A
snp2495	1	254560116	G/A
snp2496	1	255316430	C/T
snp2501	1	255446553	A/G
snp2502	1	255446588	C/G
snp2504	1	255446641	A/G
snp2505	1	255993349	A/C
snp2506	1	255993386	A/G
snp2507	1	255993402	T/G
snp2509	1	255993438	C/T
snp2510	1	256460717	T/C
snp2511	1	256460752	A/G
snp2513	1	256522078	T/A
snp2514	1	256522079	T/C
snp2515	1	256522098	G/A
snp2518	1	256522128	C/T
snp2522	1	257807729	G/T
snp2524	1	257977638	G/A
snp2525	1	257977640	C/T
snp2526	1	257977669	A/C
snp2527	1	257977672	A/T
snp2528	1	257977673	A/G
snp2529	1	257977696	T/G
snp2530	1	258046037	C/A
snp2531	1	258046047	G/C
snp2532	1	258046055	C/A
snp2533	1	258046075	A/T
snp2534	1	258046085	G/A
snp2535	1	258046133	C/A
snp2536	1	258555240	G/C
snp2539	1	258555286	T/G
snp2540	1	258555347	A/G
snp2541	1	258656813	C/A
snp2542	1	258806634	G/T
snp2543	1	258806637	T/G
snp2544	1	258806653	T/C
snp2545	1	258806693	T/C
snp2546	1	258806720	G/A
snp2548	1	258806733	A/G
snp2550	1	259380285	T/C
snp2551	1	259380320	T/C
snp2559	1	262890535	G/A
snp2560	1	262890545	C/T
snp2561	1	262890599	T/G
snp2562	1	262890639	T/C
snp2563	1	263056245	G/A
snp2564	1	263056303	T/A
snp2565	1	263056304	C/A
snp2566	1	263056309	A/T
snp2567	1	263200974	C/T
snp2569	1	263208901	C/T
snp2573	1	263231311	A/G
snp2574	1	263391022	T/C
snp2575	1	263391057	T/C
snp2578	1	264523664	C/T
snp2579	1	264523715	G/A
snp2581	1	264529646	A/T
snp2582	1	264742996	G/T
snp2584	1	265430365	C/T
snp2585	1	266165513	T/C
snp2591	1	267147680	C/T
snp2595	1	267147727	A/G
snp2596	1	267147736	G/A
snp2597	1	267147787	C/G
snp2598	1	267153675	A/G
snp2599	1	267153679	C/T
snp2600	1	267153681	A/G
snp2604	1	267339262	G/C
snp2610	1	267339307	C/A
snp2611	1	267339363	G/A
snp2613	1	267339375	C/T
snp2619	1	267959657	C/T
snp2625	1	268335408	C/G
snp2626	1	268335415	T/C
snp2627	1	268335418	G/C
snp2628	1	268335434	T/C
snp2629	1	268558831	A/G
snp2630	1	268558866	A/G
snp2631	1	268558871	A/G
snp2651	1	269026882	G/A
snp2652	1	269026900	C/T
snp2653	1	269026937	C/A
snp2654	1	269026955	T/C
snp2655	1	269026971	A/G
snp2663	1	269970931	A/C
snp2664	1	269970983	G/C
snp2665	1	270025043	T/C
snp2666	1	270025052	C/G
snp2667	1	270025149	A/G
snp2668	1	270604040	G/A
snp2670	1	270661184	G/A
snp2671	1	270661200	G/A
snp2674	1	270661232	G/A
snp2675	1	270734002	C/T
snp2676	1	270734005	C/T
snp2677	1	270734029	G/A
snp2681	1	270734058	C/T
snp2682	1	270734084	T/G
snp2683	1	270734103	G/T
snp2684	1	270734110	A/C
snp2685	1	270981686	C/T
snp2693	1	271322047	T/C
snp2694	1	271322109	T/A
snp2697	1	272254595	T/C
snp2698	1	272254605	C/T
snp2699	1	272254693	A/G
snp2700	1	272455434	T/C
snp2702	1	272455502	C/G
snp2704	1	272837595	G/T
snp2714	1	273887211	A/G
snp2716	1	273983917	A/G
snp2717	1	273983998	C/T
snp2718	1	273984016	A/G
snp2719	1	275225062	C/T
snp2720	1	275975268	G/A
snp2722	1	276119665	C/A
snp2724	1	276209518	T/G
snp2725	1	276209536	C/G
snp2729	1	276683470	C/G
snp2731	1	277594148	C/T
snp2732	1	277594154	G/A
snp2733	1	277594166	G/A
snp2734	1	277712275	C/T
snp2736	1	277932484	A/G
snp2737	1	277932504	T/C
snp2738	1	277932536	T/G
snp2746	1	278043281	C/T
snp2747	1	278043302	G/A
snp2748	1	278043306	C/G
snp2753	1	278651085	T/C
snp2755	1	278651134	C/T
snp2756	1	278651156	C/G
snp2757	1	278908605	C/T
snp2758	1	278908611	T/G
snp2759	1	278908617	C/G
snp2762	1	279269874	T/C
snp2763	1	279413486	C/T
snp2767	1	279477732	G/A
snp2769	1	279477751	C/A
snp2771	1	279477802	G/C
snp2794	1	281866627	T/C
snp2795	1	281866649	A/C
snp2796	1	281866676	T/A
snp2797	1	281866685	A/T
snp2798	1	281866688	A/T
snp2799	1	281866726	A/T
snp2800	1	282898943	G/A
snp2801	1	282898950	A/G
snp2802	1	282898960	G/T
snp2803	1	282898976	T/C
snp2804	1	282898984	G/A
snp2805	1	282898988	A/T
snp2806	1	282898995	G/A
snp2807	1	282899006	C/T
snp2808	1	282899007	C/G
snp2809	1	282899024	A/C
snp2811	1	282902844	G/A
snp2813	1	282902906	T/C
snp2814	1	282902923	A/G
snp2815	1	282902926	C/T
snp2816	1	282902937	T/A
snp2818	1	283251832	A/G
snp2830	1	285061232	G/A
snp2831	1	285061238	G/A
snp2832	1	285061257	G/T
snp2835	1	285340424	T/C
snp2836	1	285340439	C/G
snp2837	1	285340442	C/A
snp2839	1	285340478	G/C
snp2840	1	285340483	G/A
snp2841	1	285340515	G/A
snp2848	1	285389887	A/G
snp2851	1	286240917	G/C
snp2855	1	286324224	T/C
snp2856	1	286324251	G/A
snp2858	1	286358573	C/T
snp2859	1	286358574	C/T
snp2866	1	286710520	T/G
snp2867	1	286710559	A/G
snp2868	1	286710560	C/A
snp2869	1	286710623	A/T
snp2870	1	287147270	A/G
snp2873	1	287147287	G/C
snp2874	1	287147310	T/G
snp2875	1	287147313	T/C
snp2876	1	287147336	A/T
snp2877	1	287147343	T/C
snp2892	1	287584415	T/C
snp2896	1	287631724	G/A
snp2899	1	287631770	G/A
snp2900	1	287715952	T/G
snp2904	1	287719936	A/C
snp2906	1	287719984	C/G
snp2908	1	287720031	A/G
snp2912	1	288014980	G/A
snp2913	1	288014988	C/T
snp2916	1	288015039	G/A
snp2917	1	288471621	T/C
snp2918	1	288471673	A/G
snp2919	1	288471686	A/G
snp2920	1	288471690	T/C
snp2922	1	288471699	A/G
snp2923	1	288491829	C/T
snp2924	1	288491837	T/A
snp2925	1	288491838	C/A
snp2932	1	289216148	A/G
snp2933	1	289216150	T/G
snp2934	1	289216154	C/T
snp2935	1	289216155	C/T
snp2937	1	289216188	A/G
snp2939	1	289238830	A/G
snp2940	1	289238847	G/T
snp2942	1	289271328	C/T
snp2943	1	289271357	T/C
snp2944	1	289271391	G/A
snp2945	1	289271440	G/A
snp2946	1	289336777	C/T
snp2948	1	289598492	G/A
snp2949	1	289598499	C/T
snp2950	1	289598584	T/G
snp2955	1	290109150	A/G
snp2956	1	290109167	C/A
snp2958	1	290114222	G/T
snp2959	1	290114236	G/A
snp2960	1	290114237	T/C
snp2961	1	290114310	A/G
snp2962	1	290125672	C/G
snp2964	1	290125775	C/T
snp2965	1	290138159	C/T
snp2966	1	290138163	G/C
snp2967	1	290138165	G/A
snp2968	1	290138170	T/C
snp2969	1	290138232	G/A
snp2971	1	290144137	A/C
snp2975	1	290472158	T/A
snp2976	1	290472176	A/G
snp2977	1	290472188	A/T
snp2978	1	290523602	C/T
snp2979	1	290523645	A/C
snp2984	1	290594299	A/G
snp2985	1	290594356	C/T
snp2994	1	290975791	G/A
snp2999	1	291107257	C/A
snp3000	1	291107275	C/T
snp3001	1	291107286	C/T
snp3003	1	291257204	T/A
snp3004	1	291257254	A/C
snp3005	1	291257267	G/A
snp3007	1	291257294	A/G
snp3009	1	291656576	A/G
snp3010	1	291656611	G/C
snp3013	1	291726158	C/G
snp3014	1	292078403	C/G
snp3015	1	292078414	G/T
snp3016	1	292415873	T/C
snp3017	1	292415922	T/C
snp3018	1	292415926	G/A
snp3019	1	292415944	T/C
snp3020	1	292415970	C/T
snp3021	1	292415971	A/G
snp3022	1	292989817	T/C
snp3023	1	292989876	C/T
snp3027	1	293155430	G/A
snp3032	1	293393693	G/T
snp3038	1	293998778	G/T
snp3044	1	293998811	G/T
snp3045	1	293998814	C/T
snp3046	1	294100653	T/G
snp3047	1	294100655	A/G
snp3048	1	294100672	G/A
snp3049	1	294100701	T/C
snp3052	1	294100734	T/G
snp3053	1	294634175	T/C
snp3054	1	294637144	T/A
snp3055	1	294897905	G/C
snp3056	1	294897906	C/T
snp3058	1	294897925	C/T
snp3061	1	294897980	A/G
snp3064	1	295260564	T/A
snp3066	1	295260588	T/A
snp3067	1	295260617	T/G
snp3068	1	295260676	G/A
snp3072	1	295305013	C/T
snp3073	1	295305047	C/T
snp3074	1	295305052	T/C
snp3075	1	295305080	C/A
snp3078	1	295479375	A/C
snp3079	1	295488395	C/T
snp3080	1	295538801	T/C
snp3082	1	295983579	C/T
snp3083	1	295983580	A/G
snp3085	1	295997189	C/A
snp3086	1	295997271	A/T
snp3087	1	295997301	A/T
snp3089	1	296005571	G/A
snp3090	1	296005575	G/A
snp3091	1	296005629	C/T
snp3092	1	296189741	T/C
snp3093	1	296189761	T/A
snp3094	1	296189815	C/T
snp3095	1	296189841	G/C
snp3096	1	296562582	C/G
snp3100	1	296651122	G/T
snp3101	1	296651125	G/T
snp3104	1	296663276	T/G
snp3106	1	296663328	C/G
snp3107	1	296663354	G/C
snp3109	1	296771468	A/G
snp3110	1	296771546	T/A
snp3111	1	296771563	A/G
snp3113	1	297974833	T/C
snp3114	1	297974848	T/C
snp3115	1	297974901	G/T
snp3116	1	298135261	C/T
snp3117	1	298135265	T/A
snp3118	1	298135272	G/A
snp3119	1	298135295	C/T
snp3120	1	298135309	G/C
snp3121	1	298135316	C/A
snp3125	1	298584849	T/A
snp3128	1	298584864	G/A
snp3129	1	298740567	G/A
snp3130	1	298740569	C/A
snp3131	1	298740584	C/T
snp3132	1	298740606	C/T
snp3133	1	298740609	G/C
snp3134	1	298740626	C/T
snp3135	1	298740638	C/T
snp3136	1	298740645	G/T
snp3137	1	298787240	G/T
snp3144	1	298823361	G/T
snp3145	1	298827419	C/T
snp3147	1	298827451	G/T
snp3148	1	298827466	C/T
snp3149	1	298827475	C/T
snp3150	1	298827483	G/A
snp3155	1	299468518	C/T
snp3156	1	299468533	G/A
snp3157	1	299468569	T/C
snp3158	1	299468597	G/T
snp3159	1	299883555	G/T
snp3160	1	299883609	G/C
snp3161	1	300072278	T/C
snp3162	1	300072279	G/C
snp3163	1	300072285	G/T
snp3164	1	300072291	A/G
snp3165	1	300072299	G/A
snp3166	1	300072312	A/G
snp3167	1	300072327	G/A
snp3168	1	300072330	G/A
snp3179	2	1038849	T/G
snp3183	2	1566292	T/C
snp3196	2	1653547	A/G
snp3197	2	1653576	A/C
snp3198	2	1972836	A/G
snp3200	2	2114573	G/A
snp3202	2	2114606	A/C
snp3203	2	2114609	T/G
snp3204	2	2114624	C/A
snp3206	2	2329170	C/A
snp3207	2	2329177	A/C
snp3208	2	2329198	T/C
snp3209	2	2370667	C/T
snp3210	2	2370712	A/G
snp3211	2	2370726	G/C
snp3212	2	2535443	T/C
snp3213	2	2550905	A/G
snp3216	2	2620734	A/C
snp3217	2	2620780	C/T
snp3218	2	2620786	T/G
snp3226	2	2624366	C/T
snp3233	2	2634922	A/G
snp3234	2	2634943	C/T
snp3235	2	2634955	A/G
snp3236	2	2783625	G/A
snp3237	2	2783645	A/C
snp3238	2	2783646	A/T
snp3239	2	2783654	G/C
snp3242	2	2787164	A/G
snp3246	2	3085181	T/C
snp3248	2	3176757	C/T
snp3249	2	3176853	G/A
snp3250	2	3176856	T/C
snp3251	2	3227049	G/A
snp3257	2	3227127	T/C
snp3261	2	3231436	G/T
snp3262	2	3395003	C/T
snp3274	2	3942449	A/G
snp3275	2	3942492	G/A
snp3276	2	3942502	G/C
snp3278	2	4193282	G/C
snp3279	2	4193289	G/C
snp3280	2	4193295	A/G
snp3281	2	4193321	A/G
snp3282	2	4206805	T/C
snp3283	2	4206843	C/A
snp3284	2	4206848	C/T
snp3285	2	4206855	C/T
snp3286	2	4206872	T/C
snp3287	2	4206873	G/A
snp3288	2	4206881	A/T
snp3289	2	4206900	A/G
snp3294	2	4674842	C/G
snp3295	2	4674846	C/A
snp3296	2	4674849	G/T
snp3297	2	4674879	A/G
snp3298	2	4674880	T/G
snp3299	2	4674883	C/A
snp3300	2	4674884	G/T
snp3301	2	4674885	G/A
snp3303	2	4674890	T/G
snp3305	2	4688651	A/G
snp3306	2	4688654	C/A
snp3307	2	4688662	T/C
snp3308	2	4688679	T/G
snp3309	2	4688693	A/G
snp3310	2	4688730	A/G
snp3312	2	4880232	A/G
snp3324	2	5097937	G/C
snp3325	2	5097948	C/T
snp3333	2	5215467	A/G
snp3338	2	5232540	T/A
snp3344	2	5379489	G/A
snp3345	2	5379504	C/T
snp3346	2	5379576	T/C
snp3347	2	5379578	G/A
snp3350	2	5717633	T/A
snp3352	2	5717642	T/C
snp3353	2	5717643	T/A
snp3357	2	5825361	C/G
snp3358	2	5825387	A/T
snp3360	2	5840529	T/G
snp3361	2	5840583	A/T
snp3363	2	5864271	C/A
snp3364	2	5864273	G/A
snp3365	2	5864274	C/T
snp3366	2	5864282	T/C
snp3367	2	5864285	T/C
snp3368	2	5864303	T/C
snp3369	2	5864336	A/G
snp3370	2	5864340	C/T
snp3371	2	5864342	G/A
snp3395	2	6033415	G/A
snp3397	2	6033447	G/A
snp3402	2	6033456	A/G
snp3403	2	6033460	C/A
snp3405	2	6033480	A/T
snp3407	2	6033499	T/C
snp3408	2	6033513	C/T
snp3412	2	6363684	C/G
snp3413	2	6363690	T/C
snp3414	2	6363691	C/T
snp3419	2	6634644	C/T
snp3422	2	6644064	A/G
snp3424	2	6719299	T/A
snp3430	2	6719333	G/A
snp3432	2	6915830	T/C
snp3436	2	6981813	G/T
snp3438	2	6981852	G/A
snp3440	2	6981870	G/T
snp3442	2	7000994	A/G
snp3443	2	7001023	T/C
snp3444	2	7001043	C/A
snp3445	2	7183441	A/G
snp3448	2	7207049	T/A
snp3449	2	7207063	A/T
snp3450	2	7291561	G/T
snp3451	2	7291618	C/G
snp3454	2	7424594	G/A
snp3463	2	8502097	C/T
snp3464	2	8502136	C/T
snp3465	2	8502145	T/C
snp3466	2	8502170	G/A
snp3467	2	8505430	G/A
snp3468	2	8812225	C/G
snp3469	2	8812278	C/T
snp3470	2	8812307	A/G
snp3471	2	8812315	T/A
snp3479	2	9129901	C/A
snp3480	2	9129939	C/G
snp3486	2	9414914	G/T
snp3488	2	9414934	G/C
snp3490	2	9553231	T/C
snp3491	2	9553249	G/A
snp3492	2	9553279	C/G
snp3493	2	9553283	C/G
snp3495	2	9553291	T/C
snp3505	2	9975327	G/T
snp3506	2	9975330	A/T
snp3507	2	9975364	T/G
snp3508	2	9975365	A/T
snp3509	2	9975381	A/G
snp3514	2	9997528	T/C
snp3515	2	9997554	A/T
snp3516	2	9997577	C/A
snp3517	2	9997578	G/C
snp3518	2	10472972	T/A
snp3519	2	10472976	C/T
snp3522	2	10473019	C/T
snp3523	2	10473022	T/G
snp3524	2	10473024	C/T
snp3525	2	10473036	T/G
snp3527	2	10473054	C/T
snp3545	2	10568462	T/C
snp3546	2	10568468	T/A
snp3547	2	10568469	T/A
snp3548	2	10568471	G/C
snp3550	2	10568523	C/A
snp3551	2	10568524	T/C
snp3560	2	11054677	G/T
snp3561	2	11054678	G/T
snp3562	2	11054681	C/T
snp3563	2	11054723	T/C
snp3573	2	11101330	T/A
snp3574	2	11101345	C/T
snp3577	2	11101366	C/G
snp3578	2	11101381	C/A
snp3579	2	11101400	A/G
snp3580	2	11101405	G/C
snp3581	2	11101408	G/A
snp3582	2	11379134	T/G
snp3584	2	11379160	T/C
snp3585	2	11379171	G/A
snp3586	2	11379180	T/C
snp3587	2	11379201	G/T
snp3588	2	11379210	A/G
snp3589	2	11379237	A/T
snp3590	2	11379238	T/G
snp3596	2	12067586	A/T
snp3598	2	12067601	A/G
snp3601	2	12101571	C/T
snp3605	2	12111791	C/T
snp3606	2	12111820	C/A
snp3607	2	12111823	A/G
snp3608	2	12111830	T/G
snp3609	2	12111841	A/G
snp3611	2	12111861	T/C
snp3612	2	12111864	A/C
snp3614	2	12113603	G/A
snp3615	2	12113607	C/T
snp3616	2	12113609	T/G
snp3621	2	12450381	C/T
snp3622	2	12450398	T/A
snp3623	2	12450413	T/A
snp3624	2	12450434	A/G
snp3626	2	12450470	C/A
snp3628	2	12450494	C/T
snp3631	2	12902776	A/T
snp3632	2	12902779	C/G
snp3633	2	12902781	C/T
snp3634	2	12902785	T/A
snp3639	2	13452647	A/G
snp3640	2	13452659	G/C
snp3641	2	13452691	C/G
snp3642	2	13452704	A/T
snp3643	2	13452710	C/G
snp3644	2	13452739	C/A
snp3645	2	13452744	C/T
snp3646	2	13452745	C/G
snp3649	2	13546830	A/G
snp3651	2	13546841	G/A
snp3653	2	13546860	C/T
snp3654	2	13546870	C/T
snp3656	2	13546889	G/T
snp3657	2	13778638	C/G
snp3658	2	13778671	T/C
snp3659	2	13778672	G/T
snp3660	2	13778699	T/C
snp3662	2	13778705	T/C
snp3664	2	14178973	T/C
snp3670	2	14179023	C/G
snp3672	2	14179053	C/A
snp3673	2	14526619	G/A
snp3674	2	14526628	G/C
snp3676	2	14526666	T/G
snp3681	2	14526692	G/T
snp3682	2	14535703	C/T
snp3683	2	14535720	A/T
snp3684	2	14620771	C/A
snp3685	2	14620780	T/G
snp3686	2	14620792	G/A
snp3687	2	14620795	T/C
snp3688	2	14620826	A/T
snp3689	2	14620832	T/C
snp3690	2	14620837	G/T
snp3691	2	14620841	G/C
snp3692	2	14715975	C/G
snp3693	2	14716049	G/A
snp3696	2	16221038	T/C
snp3697	2	16221072	C/T
snp3698	2	16221101	G/T
snp3699	2	16221113	T/G
snp3701	2	16221117	G/A
snp3712	2	16349594	C/T
snp3713	2	16349604	G/A
snp3714	2	16349629	G/A
snp3715	2	16349632	T/C
snp3717	2	16349637	T/A
snp3719	2	16654722	A/C
snp3721	2	16654804	A/G
snp3722	2	16773019	G/A
snp3723	2	16773041	A/T
snp3724	2	16773068	A/T
snp3725	2	16773090	A/T
snp3726	2	16773096	A/G
snp3727	2	16773112	G/A
snp3728	2	17256278	C/T
snp3729	2	17431147	T/C
snp3730	2	17431178	G/A
snp3731	2	17431203	G/A
snp3736	2	17863890	G/C
snp3746	2	18126908	A/G
snp3747	2	18126931	A/G
snp3748	2	18126944	C/G
snp3749	2	18126971	T/C
snp3750	2	18126998	C/T
snp3751	2	18127017	C/T
snp3752	2	18127019	T/C
snp3754	2	18209887	G/C
snp3755	2	18209917	C/A
snp3756	2	18209928	A/G
snp3758	2	18209973	T/G
snp3759	2	18209988	C/G
snp3762	2	18318180	G/T
snp3763	2	18318196	G/A
snp3764	2	18318216	G/T
snp3765	2	18318232	G/A
snp3769	2	18511735	G/T
snp3772	2	18985706	T/C
snp3773	2	18985733	G/A
snp3774	2	18985740	T/C
snp3775	2	18985744	A/T
snp3776	2	18985752	C/T
snp3780	2	18985806	T/C
snp3786	2	19253352	G/A
snp3787	2	19253374	G/T
snp3789	2	19320218	G/C
snp3792	2	19320240	T/G
snp3797	2	19614849	A/G
snp3798	2	19614854	A/G
snp3799	2	19614882	T/C
snp3800	2	19614891	A/T
snp3804	2	20525440	G/A
snp3805	2	20525463	A/T
snp3806	2	20525466	G/T
snp3807	2	20531385	A/G
snp3811	2	20531412	G/T
snp3815	2	20766346	A/G
snp3816	2	20766382	G/A
snp3817	2	20766392	T/A
snp3818	2	20766400	G/T
snp3822	2	21275403	T/C
snp3823	2	21275499	T/C
snp3824	2	21394252	T/C
snp3826	2	21394313	G/A
snp3831	2	21518713	C/A
snp3832	2	21518717	G/C
snp3833	2	21518770	C/A
snp3836	2	22070347	A/G
snp3837	2	22070371	G/A
snp3838	2	22070379	G/C
snp3839	2	22070398	A/C
snp3840	2	22070444	T/G
snp3841	2	22574578	A/G
snp3842	2	22574586	A/C
snp3843	2	22574615	T/C
snp3844	2	22574630	A/G
snp3846	2	22574652	G/A
snp3860	2	22953090	C/T
snp3861	2	22953097	G/T
snp3862	2	22953104	G/T
snp3863	2	22953184	C/T
snp3865	2	23180007	G/T
snp3866	2	23180008	C/G
snp3868	2	23180025	G/A
snp3870	2	23317439	C/T
snp3871	2	23317451	T/C
snp3872	2	23317488	T/C
snp3873	2	23317490	C/T
snp3874	2	23317496	G/C
snp3875	2	23317509	C/A
snp3876	2	23473009	G/A
snp3877	2	23473025	T/G
snp3878	2	23473040	T/A
snp3879	2	23473079	G/A
snp3880	2	23541217	T/C
snp3881	2	23541218	C/T
snp3882	2	23541245	T/C
snp3885	2	24387931	G/A
snp3889	2	24660854	C/T
snp3891	2	24660877	G/A
snp3892	2	24660910	C/A
snp3893	2	24891530	A/G
snp3894	2	24891553	T/C
snp3895	2	24891559	T/C
snp3898	2	24891580	C/A
snp3900	2	24968616	G/A
snp3901	2	24968628	C/T
snp3902	2	24968655	C/T
snp3903	2	24968670	T/C
snp3904	2	24968694	T/C
snp3905	2	24968697	T/C
snp3906	2	24968715	A/C
snp3907	2	26439592	G/A
snp3912	2	26771496	C/T
snp3914	2	26771499	C/T
snp3916	2	26771513	A/T
snp3917	2	26771543	T/G
snp3926	2	26875933	T/C
snp3929	2	26875984	C/T
snp3930	2	27053839	G/A
snp3935	2	27954487	A/G
snp3936	2	27954488	A/G
snp3941	2	27954567	G/A
snp3943	2	27954585	C/G
snp3962	2	28937127	T/C
snp3963	2	28937135	G/A
snp3964	2	28937139	C/T
snp3965	2	28937143	T/C
snp3967	2	28937173	T/C
snp3968	2	28937185	T/G
snp3972	2	29521665	T/C
snp3980	2	31167641	G/A
snp3981	2	31167672	C/T
snp3984	2	32258743	T/C
snp3985	2	32258751	G/A
snp3986	2	32258840	G/A
snp3988	2	32495264	G/A
snp3989	2	32495265	G/T
snp3990	2	32495278	T/C
snp3991	2	32496924	C/T
snp3992	2	32496930	C/T
snp3993	2	32496931	C/T
snp3994	2	32496955	G/A
snp3995	2	32496958	G/A
snp3996	2	32496962	C/T
snp3997	2	32496970	C/T
snp3998	2	32496975	C/T
snp3999	2	32496979	G/A
snp4000	2	32496987	A/G
snp4001	2	32497002	C/T
snp4003	2	32497008	T/C
snp4004	2	32497022	G/T
snp4005	2	33037220	G/A
snp4006	2	33037237	T/G
snp4007	2	33037240	T/C
snp4008	2	33037241	C/T
snp4009	2	33037265	T/G
snp4010	2	33037288	G/A
snp4011	2	33037293	A/G
[truncated: 8,509 more rows]
