# Supplementary material for: SNP-based mixed model association of growth- and yield-related traits in popcorn
Source: PLoS One. 2019 Jun 25;14(6):e0218552. doi: 10.1371/journal.pone.0218552 (PMC6592533; doi:10.1371/journal.pone.0218552)
Supplement: S4 Table — (XLS) [file pone.0218552.s004.xls]

## Sheet: Plan1
S4 Table: Summary of statistical analysis for key traits of popcorn measured in a two environments (Campos dos Goytacazes and Itaocara).
	ENV1		ENV2
Trait	Minimum	Maximum	Minimum	Maximum	CV(%)
100GW	9.87	17.95	10.335	16.655	9.52532
EH	59.25	123.25	68	169	20.4645
GY	766.43	5226.96	146.67	5273.81	36.9821
PE	16.33	40	16	38.33	14.7858
PH	120.75	212.75	143.5	266.75	13.8497
PV	16.43	187.93	3.95	185.16	41.4046
CV, Coefficients of Variation
